# Supplementary material for: Genito Pelvic Pain/Penetration Disorder (GPPPD) in Spanish Women—Clinical Approach in Primary Health Care: Review and Meta-Analysis
Source: J Clin Med. 2022 Apr 22;11(9):2340. doi: 10.3390/jcm11092340 (PMC9105657; doi:10.3390/jcm11092340)
Supplement: Supplementary file 1 [file jcm-11-02340-s001.zip]

Archive with 1 entries (1 files):
- jcm-1659211-supplementary.pdf
